# Supplementary material for: Comparative Economic Evaluation of Radical Prostatectomy, Radiation, and Ablative Techniques in the Management of Localized Prostate Cancer
Source: Cancers (Basel). 2025 Aug 28;17(17):2814. doi: 10.3390/cancers17172814 (PMC12427179; doi:10.3390/cancers17172814)
Supplement: Supplementary file 1 [file cancers-17-02814-s001.zip]

Archive with 1 entries (1 files):
- cancers-3818428-supplementary.pdf
